# Supplementary material for: Water-soluble vidarabine derivatives alleviate catecholamine-induced heart failure and arrhythmia without impairing cardiac function in mice
Source: PLoS One. 2025 Aug 20;20(8):e0330507. doi: 10.1371/journal.pone.0330507 (PMC12367191; doi:10.1371/journal.pone.0330507)
Supplement: S3 Data — (XLSX) [file pone.0330507.s003.xlsx]

## Sheet: Fig 2
Fig 2A
1 μM		10 μM		50 μM
Vida	V2E	Vida	V2E	Vida	V2E
92.98	91.77	57.77	81.1	56.91	63.83
102.15	103.05	70.16	79.51	51.75	62.28
89.04	99.29	75.67	93.29	74.71	79.31
93.95	90.85	83.45	84.73	77.15	87.33
97.67	99.62	84.93	85.3	72.33	76.14
108.84	99.64	89.81	94.03	73.56	78.33
91.49	97.39	84.94	89.76	77.41	75.15
101.49	104.9	92.46	95.01	82.76	85.43
1 μM		10 μM		50 μM
Vida	V3E	Vida	V3E	Vida	V3E
92.98	94.84	57.77	72.55	56.91	56.31
102.15	94.02	70.16	80.2	51.75	55.94
89.04	96.41	75.67	88.98	74.71	75.33
93.95	95.98	83.45	74.92	77.15	71.68
97.67	95.43	84.93	81.74	72.33	70.92
108.84	97.9	89.81	91.59	73.56	77.48
91.49	96.21	84.94	88.27	77.41	78.87
101.49	100.76	92.46	93.07	82.76	84.59
1 μM		10 μM		50 μM
Vida	V5E	Vida	V5E	Vida	V5E
92.98	105.56	57.77	80.96	56.91	56.05
102.15	100.11	70.16	92.92	51.75	69.62
89.04	91.9	75.67	94.26	74.71	81.6
93.95	104.49	83.45	81.92	77.15	77.68
97.67	96.69	84.93	84.9	72.33	77.41
108.84	104.21	89.81	93.89	73.56	80.77
91.49	96.06	84.94	91.54	77.41	79.65
101.49	105.67	92.46	95.52	82.76	87.14
Fig 2B
1 μM		10 μM		50 μM
Vida	V2E	Vida	V2E	Vida	V2E
97.84	97.94	86.43	95.79	67.74	78.52
96.63	103.75	84.21	95.65	67.84	80.98
103.41	103.5	85.98	92.2	74.26	79.04
97.88	98.49	85.32	95.3	68.35	82.33
1 μM		10 μM		50 μM
Vida	V3E	Vida	V3E	Vida	V3E
97.84	101.3	86.43	92.61	67.74	77.39
96.63	102.15	84.21	96.32	67.84	83.86
103.41	104.07	85.98	92.42	74.26	87.85
97.88	105.18	85.32	95.98	68.35	76.15
1 μM		10 μM		50 μM
Vida	V5E	Vida	V5E	Vida	V5E
97.84	104.23	86.43	104.42	67.74	82.62
96.63	102.65	84.21	100.02	67.84	75.43
103.41	103.44	85.98	96.96	74.26	88.81
97.88	104.24	85.32	92.49	68.35	78.93
Fig 2C
1 μM		10 μM		50 μM
Vida	V2E	Vida	V2E	Vida	V2E
114.316	99.2922	88.8537	86.385	62.7002	76.1265
86.4017	95.4648	90.59	79.5832	62.9305	76.3679
86.2011	88.394	70.1561	99.5546	68.8538	78.0936
111.84	99.4071	70.0354	88.4808	64.5957	79.5973
1 μM		10 μM		50 μM
Vida	V3E	Vida	V3E	Vida	V3E
114.316	92.367	88.8537	96.4442	62.7002	67.6295
86.4017	94.1937	90.59	74.2162	62.9305	64.6097
86.2011	93.9936	70.1561	97.0174	68.8538	72.0972
111.84	93.5629	70.0354	74.4157	64.5957	64.8296
1 μM		10 μM		50 μM
Vida	V5E	Vida	V5E	Vida	V5E
114.316	112.707	88.8537	88.0259	62.7002	66.6183
86.4017	96.5	90.59	100.998	62.9305	79.8751
86.2011	96.7125	70.1561	88.4368	68.8538	79.9146
111.84	108.666	70.0354	100.824	64.5957	71.1982
Fig 2D
1 μM		10 μM		50 μM
Vida	V2E	Vida	V2E	Vida	V2E
95.2981	91.3275	71.8088	91.6023	57.9154	73.5067
102.549	95.3267	89.2178	91.466	56.3377	72.6295
95.3371	102.037	84.6244	86.2097	52.8554	73.8605
102.596	107.714	87.4651	99.1783	66.7545	72.6571
1 μM		10 μM		50 μM
Vida	V3E	Vida	V3E	Vida	V3E
95.2981	89.5399	71.8088	79.761	57.9154	60.257
102.549	100.728	89.2178	82.0942	56.3377	63.5276
95.3371	101.445	84.6244	90.3703	52.8554	65.9227
102.596	100.549	87.4651	96.5719	66.7545	70.6975
1 μM		10 μM		50 μM
Vida	V5E	Vida	V5E	Vida	V5E
95.2981	95.9986	71.8088	89.2769	57.9154	83.6361
102.549	96.1159	89.2178	89.3404	56.3377	73.0289
95.3371	92.7779	84.6244	92.6537	52.8554	72.0222
102.596	103.337	87.4651	97.85	66.7545	76.5672

## Sheet: Fig 3
Fig 3A
0 Units ADA / mL		0.08 Units ADA / mL		0.32 Units ADA / mL		1.25 Units ADA / mL		5 Units ADA / mL
Vida	V2E	Vida	V2E	Vida	V2E	Vida	V2E	Vida	V2E
9.19832	23.2828	54.6375	70.2603	105.041	91.3856	101.757	100.55	100.229	101.585
9.03705	24.7858	53.9064	68.9447	103.297	91.7903	96.1481	93.5403	100.842	100.054
9.65871	25.6056	56.1187	76.3189	98.1946	81.7102	107.144	107.67	98.558	93.9685
9.43838	20.7069	58.7004	65.0498	97.261	95.3799	98.9742	95.2795	100.315	94.5664
15.1088	25.462					95.2441	97.244
14.6069	21.6388					95.4006	90.2657
17.1976	25.2872
15.1428	21.8379
Fig 3B
0 Units ADA / mL		0.08 Units ADA / mL		0.32 Units ADA / mL		1.25 Units ADA / mL		5 Units ADA / mL
Vida	V3E	Vida	V3E	Vida	V3E	Vida	V3E	Vida	V3E
9.19832	22.6186	54.6375	53.5979	105.041	51.8691	101.757	68.3941	100.229	98.5978
9.03705	21.7073	53.9064	51.379	103.297	57.5985	96.1481	65.6183	100.842	95.2565
9.65871	19.4812	56.1187	46.6049	98.1946	57.4288	107.144	76.5351	98.558	93.9353
9.43838	20.2127	58.7004	48.6197	97.261	66.2825	98.9742	74.5695	100.315	90.3305
15.1088	23.6229					95.2441	70.0927
14.6069	19.7435					95.4006	76.4964
17.1976	22.6945
15.1428	21.9664
Fig 3C
0 Units ADA / mL		0.08 Units ADA / mL		0.32 Units ADA / mL		1.25 Units ADA / mL		5 Units ADA / mL
Vida	V5E	Vida	V5E	Vida	V5E	Vida	V5E	Vida	V5E
9.19832	38.7162	54.6375	75.3685	105.041	85.9367	101.757	93.8066	100.229	105.206
9.03705	34.4614	53.9064	72.122	103.297	95.9117	96.1481	89.1564	100.842	97.585
9.65871	35.7109	56.1187	80.3776	98.1946	85.579	107.144	106.365	98.558	98.809
9.43838	37.0779	58.7004	73.6061	97.261	92.8927	98.9742	102.569	100.315	90.9569
15.1088	38.3781					95.2441	94.0654
14.6069	29.4954					95.4006	89.155
17.1976	39.8725
15.1428	33.1195

## Sheet: Fig 4
Fig 4A
	Before ISO			After ISO
Control	Vida	V2E	Control	Vida	V2E
71.7	71.8	72.3	59	67	67.3
72.3	71.7	72.2	59.1	65.7	66.3
72.1	70.8	72.5	61.1	65	63.6
71.1	70.7	73.4	62.8	62.8	66.6
	Before ISO			After ISO
Control	Vida	V3E	Control	Vida	V3E
71.7	71.8	70.8	59	67	66
72.3	71.7	74.4	59.1	65.7	65.6
72.1	70.8	74.8	61.1	65	66.5
71.1	70.7	71.9	62.8	62.8	65.4
	Before ISO			After ISO
Control	Vida	V5E	Control	Vida	V5E
71.7	71.8	71.7	59	67	65.2
72.3	71.7	73.6	59.1	65.7	70.8
72.1	70.8	71.2	61.1	65	69.4
71.1	70.7	73.2	62.8	62.8	69
Fig 4B
	Before ISO			After ISO
Control	Vida	V2E	Control	Vida	V2E
34.4	34.1	34.7	25.9	30.9	31.3
34.5	34	34.5	25.9	30.1	30.3
34.5	33.6	35.2	26.9	29.7	28.9
33.7	33.5	35.7	28.2	28	30.9
	Before ISO			After ISO
Control	Vida	V3E	Control	Vida	V3E
34.4	34.1	33.3	25.9	30.9	30.275
34.5	34	36.325	25.9	30.1	30.025
34.5	33.6	36.85	26.9	29.7	30.425
33.7	33.5	34.425	28.2	28	29.825
	Before ISO			After ISO
Control	Vida	V5E	Control	Vida	V5E
34.4	34.1	34.2	25.9	30.9	29.9
34.5	34	35.7	25.9	30.1	33.5
34.5	33.6	33.8	26.9	29.7	32.7
33.7	33.5	35.3	28.2	28	32.6

## Sheet: Fig 5B
Fig 5B
CTRL	ISO	Vida	V2E	V3E	V5E
0.857475	1.21671	0.495908	0.386778	0.386778	0.684569
0.421777	1.07228	0.585826	0.704882	0.970065	0.546781
0.692253	1.25403	0.659787	0.684969	0.526285	0.763212
0.774193	1.5992	0.314376	0.687302	0.425356	0.626602

## Sheet: Fig 6B
Fig 6B
CTRL	ISO	Vida	V2E	V3E	V5E
6.19	11.02	7.52	8.37	8.35	6.87
5.98	10.02	8.92	7.5	7.91	7.41
4.85	12.14	8.09	7.6	8.07	8.01
5.67	15.05	8.69	7.5	7.34	9.6
			9.66	9.13	7.56

## Sheet: S1 Fig
S1A Fig
WT	AC5KO
239.133	200.137
279.676	190.352
239.133	183.137
279.676	167.352
S1B Fig
WT	AC5KO
146.344	153.679
155.331	154.295
123.825	113.986
139.276	131.453

## Sheet: S2 Fig
		Before ISO					After ISO
Control	Vida	V2E	V3E	V5E	Control	Vida	V2E	V3E	V5E
508	484	507.8	475	498	488	424.8	431	496.25	465
560	484	565.5	456	387	467	480.5	412	443.75	460
500	492	486.5	467	464	458	461.8	495	435.25	449
474	449	469	466	583	442	441.3	515	463.25	461

## Sheet: S3 Fig
S3A Fig
WT		AC5KO
ISO -	ISO +	ISO -	ISO +
18.85	1200	33.4667	642
42.65	646	26.9667	467
17.5333	515	14.7667	208
31.1	1503	19.3	23.4
S3B Fig
WT	AC5KO
294.61	168.953
226.606	158.272
288.783	174.902
301.377	135.962

## Sheet: S10 Fig
S10A Fig
WT	AC5KO
81.1	95.79
79.51	95.65
93.29	92.2
84.73	95.3
85.3
94.03
89.76
94.01
S10B Fig
WT	AC5KO
72.55	92.61
80.2	96.32
88.98	92.42
74.92	95.98
81.74
91.59
88.27
93.07
S10C Fig
WT	AC5KO
80.96	104.42
92.92	100.02
94.26	96.96
81.92	92.49
84.9
93.89
91.54
95.52

## Sheet: S11 Fig
S11 Fig
Control	ISO	ISO+Vida	ISO+V2E
4.18841	5.22648	4.50896	5.01429
4.56115	5.28467	4.39209	4.7579
4.344	4.81053	4.53357	4.75547
4.09434	5.15088	4.63265	4.48276
4.24627	5.29167	4.46923	4.47945

[truncated: 1 more sheets: S12 Fig]
